# Supplementary material for: Molecular Characterization of Endoplasmic Reticulum (ER) Stress-Associated BiP, IRE1, and XBP1 Genes in Diaphorina citri and Their Roles During Candidatus Liberibacter asiaticus Infection
Source: Insects. 2026 Feb 28;17(3):260. doi: 10.3390/insects17030260 (PMC13027231; doi:10.3390/insects17030260)
Supplement: Supplementary file 1 [file insects-17-00260-s001.zip]

Archive with 8 entries (8 files):
- Supplementary tables.xlsx
- Fig S1-Sequence alignment of BiP.pdf
- Fig S2-Phylogenetic analysis of BiP and IRE1.pdf
- Fig S3-Sequence alignment of IRE1.pdf
- Fig S4-Amplification and phylogenetic analysis of XBP1.pdf
- Fig S5-Predicted 3D model of XBP1 and sequence alignment of the bZip domain.pdf
- Fig S6-Specificity assessment of qPCR primers designed for quantifying XBP1 splicing.pdf
- Supplementary figure legends.pdf
