# Supplementary material for: Molecular Characterization of Endoplasmic Reticulum (ER) Stress-Associated BiP, IRE1, and XBP1 Genes in Diaphorina citri and Their Roles During Candidatus Liberibacter asiaticus Infection
Source: Insects. 2026 Feb 28;17(3):260. doi: 10.3390/insects17030260 (PMC13027231; doi:10.3390/insects17030260)
Supplement: Supplementary file 1 [file insects-17-00260-s001.zip › Supplementary tables.xlsx]

## Sheet: Primer
Table S1. Primers used in this study
Primer name	Primer sequence (5'-3')	Purpose
IRE1-5'-RACE	TCCACAGACACACAAGAGAATC	Full length amplification
IRE1-full length-F1	ATGCAACCTAATATCCTCAAAC
IRE1-full length-R1	GGCTCTAACCCGACCTTCAC
IRE1-full length-F2	TCCGTGGTCCGATATTATTGTA
IRE1-full length-R2	TCACACACACTTGGTGGCTGTC
IRE1-3'-RACE	GATATGAATTGGAGAGAAAGGA
Bip-5'-RACE	TCCTTCTGCTCCTTGGACTTCT	Full length amplification
Bip-full length-F1	ATGAAGTTGTTGGGAGCGTTCG
Bip-full length-R1	TTACAGCTCATCCTTGCCAGC
Bip-full length-F2	GGAGAGAGTGGAGGCCAGAAAC
Bip-full length-R2	GCGCCCATAAAAAAATCGATAA
Bip-full length-F3	GGTCAGAGCTGTGTCATTTCTC
Bip-full length-R3	TAATACCGACTCCTCATTGGTT
Bip-3'-RACE	TCCCTTCATTTTTCATCGTGTG
XBP1-5'-RACE	TATCGGACCTGTAGTTCTAATT	Full length amplification
ACP-XBP1-F1	GTTGAAGAACAGAGAGGCGG
ACP-XBP1-R1	TCACAGTTCAAGACTGAGGTC
XBP1-3'-RACE	TCTTGTTCCTTGTCCATTTGAT
XBP1-splicing assay-F	CTTGCGTTGTGAGAAGGAAG	XBP1 splicing assay
XBP1-splicing assay-R	CAGTCAGTAGGAGCGTGGCC
dsIRE1-F	taatacgactcactatagggGTCAATCCAAAGACGAAGAAAT	RNA silencing
dsIRE1-R	taatacgactcactatagggTGAAGGGTAGAGACACCAAATC
dsBip-F	taatacgactcactatagggCCGTCCTATGTGGCTTTCAC
dsBip-R	taatacgactcactatagggCCTTGCCCTTCTTCTTCTTG
dsXBP1-F	taatacgactcactatagggATTAAAATCGAAGAAGTCTCAG
dsXBP1-R	taatacgactcactatagggCTTCAACTTTTTTCTCATCAAC
dsGFP-F	taatacgactcactatagggCAGTTCTTGTTGAATTAGATG
dsGFP-R	taatacgactcactatagggTTTGGTTTGTCTCCCATGATG
qACP-GAPDH-F	GACACTCACTCCTCCATCTTT	RT-qPCR and XBP1 splicing assay
qACP-GAPDH-R	GTATCCGTACTCGTTGTCATACC
qIRE1-F	GGACGGATGGCTGGATTGC	RT-qPCR
qIRE1-R	GTTCGCCTGACGACGGAGT
qBip-F	CACTGACGCTATTGTGCTGCTG
qBip-R	CTGGGATTTCTTCGTGGGGATG
qXBP1-T-ACP- F	CCTCCACGGAGTCCAGTCTG
qXBP1-T-ACP- R	CGCTGTGAAGTGCTCAAGCT
qXBP1-U-ACP- F	AGCAGAATTCTTGGAATTGTCTC	Primer specificity assay
qXBP1-U-ACP- R	ACAGTGCTTACCAACACCAGAGT
qXBP1-S-ACP- F	CGAGCGAGAATCAGCAGCAG
qXBP1-S-ACP- R	GATCAAGGAGCCAATCCCACTC
XBP1-qptest-F	GGAAGAAAGCCCGCATGACA	Generate a longer fragement of XBP1
XBP1-qptest-R	AGGTGGGGGGGTAGGAACCA
HLBp	AGACGGGTGAGTAACGCG	CLas titer detection
HLB4G	AGTCGAGCGCGTATGCGAA
HLBr	GCGTTATCCCGTAGAAAAAGGTAG

## Sheet: Gene information
Table S2. Bioinformatics of three ER stress associated genes of D. citri
Gene name	Reference Gene ID	Chromosome	Gene start	Gene end	Transcript	GeneBank accession	mRNA (nt)	Exon	5'UTR	3'UTR	cds	protein (aa)	GeneBank accession	Mw (kDa)	PI	II	AI	GRAVY
DcBip	DC10G017020	10	15625634	15643144	Bip	PX688769.1	5108	12	205	2917	1986	661	YCA84743.1	72.79	5.18	23.45	86.55	-0.439
DcIRE1	DC07G021620	7	19829666	19859281	IRE1	PX688768.1	4652	17	271	1018	3363	1120	YCA84742.1	125.56	7.05	44.01	76.95	-0.516
DcXBP1	103506815	8	4393620	4408540	XBP1-U	PX688766.1	3897	5	471	2382	1044	347	YCA84740.1	39.28	8.21	50.29	84.27	-0.484
					XBP1-S	PX688767.1	3874	6	471	661	2742	939	YCA84741.1	98.6	4.94	51.31	70.15	-0.657
Abbreviation: nt, nucleotide; aa, amino acid; MW, molecular weights; Pi, theoretical isoelectric points; Ii, instability index; Ai, aliphatic index; GRAVY, grand average of hydropathicity

## Sheet: Bip
Table S3. Sequence identities of BiP protein across different pests and mammals
Name		1	2	3	4	5	6	7	8	9	10	11	12	13	14	15	16	17	18	19	20	21	22	23	24	25	26	27	28	29
Mus musculus (NP_001156906.1)	1		98.62	98.63	81.01	83.15	78.92	78.05	80.34	80.77	80.62	81.54	82.31	81.23	81.97	82.56	81.05	81.23	80.92	81.17	81.94	83.33	82.56	82.25	82.28	83.13	83.57	83.1	82.35	82.48
Homo sapiens (NP_005338.1)	2	98.62		99.69	80.98	82.97	79.08	78.21	80.31	80.92	80.77	81.23	82.31	81.08	82.13	82.25	80.74	80.92	80.62	81.3	82.1	83.31	83	82.69	82.56	83.26	83.54	83.23	82.48	82.61
Oryctolagus cuniculus (XP_051692772.2)	3	98.63	99.69		80.3	82.11	79.23	78.36	79.94	81.08	80.92	81.23	82.31	81.08	81.97	82.41	80.74	80.92	80.62	81.08	82.1	82.92	82.46	82.31	82.03	82.87	83.15	83	82.1	82.38
Panonychus citri (XP_053203831.1)	4	81.01	80.98	80.3		95.81	79.88	79.63	80.7	81.35	81.65	81.19	80.89	82.75	81.5	82.24	82.5	82.67	82.67	81.22	82.39	83.05	81.37	80.76	83.26	82.72	82.39	82.33	82.11	82.39
Tetranychus urticae (XP_015784980.1)	5	83.15	82.97	82.11	95.81		80.31	80.53	80.99	81.79	82.1	81.64	81.79	83.82	82.1	83.15	83.1	83.13	82.98	81.97	83.46	83.51	82.13	81.82	83.41	83.18	83.15	83.1	83.18	83.15
Cyamophila willieti (KAL1450506.1)	6	78.92	79.08	79.23	79.88	80.31		95.59	84.99	86.2	85.43	86.02	86.18	86.52	86.81	86.94	85.32	85.34	85.5	85.54	85.56	86	88	88	86.79	87.5	87.33	87.44	87.96	87.79
Diaphorina citri-BiP (YCA84743.1)	7	78.05	78.21	78.36	79.63	80.53	95.59		84.31	84.64	84.49	85.56	84.57	86.22	86.5	86.94	84.53	84.86	85.17	85.01	85.03	85.69	87.38	87.54	85.71	86.88	86.55	86.51	86.57	86.71
Myzus persicae (XP_022170568.1)	8	80.34	80.31	79.94	80.7	80.99	84.99	84.31		85.63	85.32	86.05	85.8	85.78	86.24	87.15	85.65	85.82	85.36	84.72	85.74	86.09	86.71	86.55	86.57	87.91	86.65	87.69	88.06	88.66
Drosophila melanogaster (NP_727563.1)	9	80.77	80.92	81.08	81.35	81.79	86.2	84.64	85.63		94.81	86.06	86.33	88.24	89.45	88.51	88.84	89.31	89.16	87.69	87.86	88.18	87.56	88.33	89.55	88.73	88.87	89.78	89.51	89.18
Bactrocera dorsalis (XP_011201513.1)	10	80.62	80.77	80.92	81.65	82.1	85.43	84.49	85.32	94.81		85.76	85.71	87.63	88.69	87.14	88.69	89.31	88.85	87.69	87.71	88.34	87.25	87.4	89.4	88.58	88.25	89.47	88.43	88.72
Bemisia tabaci (XP_072153276.1)	11	81.54	81.23	81.23	81.19	81.64	86.02	85.56	86.05	86.06	85.76		87.86	87.48	89.14	88.51	86.52	87.61	87.46	88.44	88.15	88.54	87.42	87.73	88.67	88.92	88.29	89.81	89.08	89.52
Aphidius gifuensis (XP_044014575.1)	12	82.31	82.31	82.31	80.89	81.79	86.18	84.57	85.8	86.33	85.71	87.86		87.88	88.04	88.63	87.56	87.58	87.42	90.6	90.46	88.14	87.65	87.5	88.91	88.85	88.53	90.22	89.94	89.3
Culex pipiens pallens (XP_039431959.1)	13	81.23	81.08	81.08	82.75	83.82	86.52	86.22	85.78	88.24	87.63	87.48	87.88		89.79	90.38	89.16	88.72	89.02	89.25	89.72	89.77	89.74	89.28	90.96	90.77	89.83	90.43	89.69	89.68
Tribolium castaneum (XP_015838368.1)	14	81.97	82.13	81.97	81.5	82.1	86.81	86.5	86.24	89.45	88.69	89.14	88.04	89.79		92.52	89.76	89.77	89.31	90	90.78	90.06	89.72	90.34	90.64	90.6	90.28	91.81	91.06	91.2
Cylas formicarius (XP_060526104.1)	15	82.56	82.25	82.41	82.24	83.15	86.94	86.94	87.15	88.51	87.14	88.51	88.63	90.38	92.52		88.82	88.69	88.84	89.52	90.31	89.89	89.86	90.17	90.32	90.43	90.42	91.64	91.51	91.34
Bombyx mori (NP_001036837.1)	16	81.05	80.74	80.74	82.5	83.1	85.32	84.53	85.65	88.84	88.69	86.52	87.56	89.16	89.76	88.82		94.53	94.38	88.15	89.55	89.47	88.19	88.5	90.81	89.85	89.83	90.73	89.85	89.85
Spodoptera frugiperda (XP_035430587.1)	17	81.23	80.92	80.92	82.67	83.13	85.34	84.86	85.82	89.31	89.31	87.61	87.58	88.72	89.77	88.69	94.53		98.63	88.02	89.11	88.85	88.51	88.82	90.21	90.32	89.23	89.81	89.25	89.23
Helicoverpa armigera (XP_063890968.1)	18	80.92	80.62	80.62	82.67	82.98	85.5	85.17	85.36	89.16	88.85	87.46	87.42	89.02	89.31	88.84	94.38	98.63		87.56	88.65	88.85	88.51	88.67	89.76	90.48	89.38	89.66	89.25	89.23
Apis cerana (XP_061928184.1)	19	81.17	81.3	81.08	81.22	81.97	85.54	85.01	84.72	87.69	87.69	88.44	90.6	89.25	90	89.52	88.15	88.02	87.56		93.44	88.24	87.71	87.86	89.85	89.2	89.51	91.34	90.6	90.28
Solenopsis invicta (XP_011168508.1)	20	81.94	82.1	82.1	82.39	83.46	85.56	85.03	85.74	87.86	87.71	88.15	90.46	89.72	90.78	90.31	89.55	89.11	88.65	93.44		88.66	87.52	87.98	91.2	90.56	90.71	92.4	91.34	90.56
Halyomorpha halys (XP_066906593.1)	21	83.33	83.31	82.92	83.05	83.51	86	85.69	86.09	88.18	88.34	88.54	88.14	89.77	90.06	89.89	89.47	88.85	88.85	88.24	88.66		91.06	90.6	90.62	91.23	90.77	89.95	90.46	90.77
Frankliniella occidentalis (XP_026291097.1)	22	82.56	83	82.46	81.37	82.13	88	87.38	86.71	87.56	87.25	87.42	87.65	89.74	89.72	89.86	88.19	88.51	88.51	87.71	87.52	91.06		97.88	89.19	90.23	89.76	90.63	90.83	91.12
Thrips palmi (XP_034235350.1)	23	82.25	82.69	82.31	80.76	81.82	88	87.54	86.55	88.33	87.4	87.73	87.5	89.28	90.34	90.17	88.5	88.82	88.67	87.86	87.98	90.6	97.88		89.5	89.92	89.91	90.94	90.67	91.27
Chrysoperla carnea (XP_044728322.1)	24	82.28	82.56	82.03	83.26	83.41	86.79	85.71	86.57	89.55	89.4	88.67	88.91	90.96	90.64	90.32	90.81	90.21	89.76	89.85	91.2	90.62	89.19	89.5		89.63	91.15	91.27	91.77	91.76
Macrosteles quadrilineatus (XP_054272964.1)	25	83.13	83.26	82.87	82.72	83.18	87.5	86.88	87.91	88.73	88.58	88.92	88.85	90.77	90.6	90.43	89.85	90.32	90.48	89.2	90.56	91.23	90.23	89.92	89.63		91.91	91.87	91.91	92.05
Schistocerca nitens (XP_049805618.1)	26	83.57	83.54	83.15	82.39	83.15	87.33	86.55	86.65	88.87	88.25	88.29	88.53	89.83	90.28	90.42	89.83	89.23	89.38	89.51	90.71	90.77	89.76	89.91	91.15	91.91		93.71	92.67	93.12
Anabrus simplex (XP_066994301.1)	27	83.1	83.23	83	82.33	83.1	87.44	86.51	87.69	89.78	89.47	89.81	90.22	90.43	91.81	91.64	90.73	89.81	89.66	91.34	92.4	89.95	90.63	90.94	91.27	91.87	93.71		95.1	94.63
Periplaneta americana (XP_069689520.1)	28	82.35	82.48	82.1	82.11	83.18	87.96	86.57	88.06	89.51	88.43	89.08	89.94	89.69	91.06	91.51	89.85	89.25	89.25	90.6	91.34	90.46	90.83	90.67	91.77	91.91	92.67	95.1		97.71
Zootermopsis nevadensis (XP_021933543.1)	29	82.48	82.61	82.38	82.39	83.15	87.79	86.71	88.66	89.18	88.72	89.52	89.3	89.68	91.2	91.34	89.85	89.23	89.23	90.28	90.56	90.77	91.12	91.27	91.76	92.05	93.12	94.63	97.71

## Sheet: IRE1
Table S4. Sequence identities of IRE1 protein across different pests and mammals
Name		1	2	3	4	5	6	7	8	9	10	11	12	13	14	15	16	17	18	19	20	21	22	23	24	25	26	27	28
Panonychus citri (XP_053203718.1)	1		66.61	35.13	35.02	34.52	36.9	33.64	36.04	36.19	34.29	41.19	41.07	40.68	35.47	35.35	34.81	36.5	38.49	36.75	37.03	37.32	39.56	38.84	39.62	37.15	38.08	39.07	38.03
Tetranychus urticae (XP_015793363.1)	2	66.61		35.05	36.01	34.23	37.7	35.5	36.43	38.89	36.75	41.81	41.84	41.43	35.78	34.85	34.8	37.93	41.65	39.25	38.25	38.15	38.97	39.77	38.98	38.43	38.36	37.99	37.13
Culex pipiens pallens (XP_039430815.1)	3	35.13	35.05		52.16	52.39	42.65	40.27	40.37	44.61	41.9	42.4	42.51	42.5	46.25	46.27	45.38	45.56	48.96	47.59	43.9	43.67	45.5	48.52	48.09	44.77	42.81	44.62	43.75
Drosophila melanogaster (NP_001097839.1)	4	35.02	36.01	52.16		71.24	40.92	40.7	41.69	45.11	42.15	39.84	40.41	40.72	45.34	46.15	45.82	44.46	48.37	47.75	44	43.29	46.64	46.89	48.5	43.23	44.11	44.71	43.78
Bactrocera dorsalis (XP_011211269.2)	5	34.52	34.23	52.39	71.24		41.78	39.98	40.9	44.43	41.51	39.82	39.71	39.68	44.54	45.93	45.39	43.77	47.66	46.82	42.69	41.87	44.94	46.46	46.85	43.52	42.65	43.22	42.44
Bemisia tabaci (XP_018916494.2)	6	36.9	37.7	42.65	40.92	41.78		49.37	46.83	49.25	45.71	42.76	42.23	42.21	44.23	44.69	44.3	46.73	48.3	45.5	45.76	46.06	46.7	48.76	48.35	47.87	50.05	50.55	50.22
Diaphorina citri-IRE1 (YCA84742.1)	7	33.64	35.5	40.27	40.7	39.98	49.37		46.41	48.02	47.13	44.2	42.87	43.46	44.13	45.29	44.84	44.13	48.62	45.67	45.68	44.25	46.08	48.68	47.62	43.31	43.96	45.85	45.1
Halyomorpha halys (XP_066900695.1)	8	36.04	36.43	40.37	41.69	40.9	46.83	46.41		49.08	44.01	42.52	42.47	42.82	43.23	43.01	42.65	43.46	46.21	46.16	46.76	46.16	45.23	48.1	48.98	45.22	48.07	47.94	47.76
Macrosteles quadrilineatus (XP_054285066.1)	9	36.19	38.89	44.61	45.11	44.43	49.25	48.02	49.08		45.65	45.05	44.93	45.17	47.7	47.71	47.83	48.82	50.98	47.7	51.37	50.39	49.26	51.34	51.59	50.56	51.32	53.22	51.78
Myzus persicae (XP_022162620.1)	10	34.29	36.75	41.9	42.15	41.51	45.71	47.13	44.01	45.65		39.14	39.02	38.77	41.76	41.02	40.97	40.51	43.81	41.7	42.33	42.55	43.1	44.22	44.65	42.89	45.19	44.54	44.54
Mus musculus (Q9EQY0)	11	41.19	41.81	42.4	39.84	39.82	42.76	44.2	42.52	45.05	39.14		93.33	92.62	42.55	41.79	41.69	42.66	45.06	44.46	43.5	44.2	43.28	43.72	43.02	44.68	44.11	45.61	44.35
Homo sapiens (O75460.2)	12	41.07	41.84	42.51	40.41	39.71	42.23	42.87	42.47	44.93	39.02	93.33		94.46	42.55	42.13	41.92	42.09	44.83	44.41	43.18	43.65	42.82	43.26	42.23	44.01	44	45.28	44.14
Oryctolagus cuniculus (XP 008269931.3)	13	40.68	41.43	42.5	40.72	39.68	42.21	43.46	42.82	45.17	38.77	92.62	94.46		42.53	42.11	41.79	41.96	44.82	44.28	42.94	43.64	42.7	42.91	42.1	44.44	43.88	45.05	43.91
Bombyx mori (XP_037872627.1)	14	35.47	35.78	46.25	45.34	44.54	44.23	44.13	43.23	47.7	41.76	42.55	42.55	42.53		82.19	82.74	48.13	51.23	47.12	46.83	45.97	48.61	50	50.77	47.61	46.79	48.76	46.57
Spodoptera frugiperda (XP_035432521.2)	15	35.35	34.85	46.27	46.15	45.93	44.69	45.29	43.01	47.71	41.02	41.79	42.13	42.11	82.19		94.72	47.21	50.32	46.93	47.73	47.09	48.09	50.33	49.56	48.1	46.81	49.54	48.12
Helicoverpa armigera (XP_063897073.1)	16	34.81	34.8	45.38	45.82	45.39	44.3	44.84	42.65	47.83	40.97	41.69	41.92	41.79	82.74	94.72		47	50.27	46.51	47.15	45.88	48.3	50.16	49.84	47.52	46.76	48.67	46.95
Chrysoperla carnea (XP_044731768.1)	17	36.5	37.93	45.56	44.46	43.77	46.73	44.13	43.46	48.82	40.51	42.66	42.09	41.96	48.13	47.21	47		53.55	49.85	48.9	49.53	48.96	51.42	50.43	50.47	48.5	50.86	50.25
Tribolium castaneum (XP_008196629.1)	18	38.49	41.65	48.96	48.37	47.66	48.3	48.62	46.21	50.98	43.81	45.06	44.83	44.82	51.23	50.32	50.27	53.55		65.46	51.46	50.76	50.97	55.92	55.54	51.5	53.85	55.44	54.38
Cylas formicarius (XP_060523248.1)	19	36.75	39.25	47.59	47.75	46.82	45.5	45.67	46.16	47.7	41.7	44.46	44.41	44.28	47.12	46.93	46.51	49.85	65.46		49.2	49.1	49.47	52.64	52.92	48.58	51.32	50.51	49.55
Frankliniella occidentalis (XP_026288511.1)	20	37.03	38.25	43.9	44	42.69	45.76	45.68	46.76	51.37	42.33	43.5	43.18	42.94	46.83	47.73	47.15	48.9	51.46	49.2		76.79	49.84	53.7	52.2	51.32	53.04	53.58	51.83
Thrips palmi (XP_034247460.1)	21	37.32	38.15	43.67	43.29	41.87	46.06	44.25	46.16	50.39	42.55	44.2	43.65	43.64	45.97	47.09	45.88	49.53	50.76	49.1	76.79		50.16	53.52	52.19	49.7	52.78	53.84	52.25
Aphidius gifuensis (XP_044015912.1)	22	39.56	38.97	45.5	46.64	44.94	46.7	46.08	45.23	49.26	43.1	43.28	42.82	42.7	48.61	48.09	48.3	48.96	50.97	49.47	49.84	50.16		63.8	62.68	50.57	50.05	54.37	53.72
Apis cerana (XP_016907096.1)	23	38.84	39.77	48.52	46.89	46.46	48.76	48.68	48.1	51.34	44.22	43.72	43.26	42.91	50	50.33	50.16	51.42	55.92	52.64	53.7	53.52	63.8		68.9	53.89	54.07	56.71	55.91
Solenopsis invicta (XP_011174123.2)	24	39.62	38.98	48.09	48.5	46.85	48.35	47.62	48.98	51.59	44.65	43.02	42.23	42.1	50.77	49.56	49.84	50.43	55.54	52.92	52.2	52.19	62.68	68.9		52.8	54.35	55.75	54.42
Schistocerca nitens (XP_049789261.1)	25	37.15	38.43	44.77	43.23	43.52	47.87	43.31	45.22	50.56	42.89	44.68	44.01	44.44	47.61	48.1	47.52	50.47	51.5	48.58	51.32	49.7	50.57	53.89	52.8		55	56.09	54.01
Anabrus simplex (XP_068087142.1)	26	38.08	38.36	42.81	44.11	42.65	50.05	43.96	48.07	51.32	45.19	44.11	44	43.88	46.79	46.81	46.76	48.5	53.85	51.32	53.04	52.78	50.05	54.07	54.35	55		56.65	55.76
Periplaneta americana (XP_069685321.1)	27	39.07	37.99	44.62	44.71	43.22	50.55	45.85	47.94	53.22	44.54	45.61	45.28	45.05	48.76	49.54	48.67	50.86	55.44	50.51	53.58	53.84	54.37	56.71	55.75	56.09	56.65		76.09
Zootermopsis nevadensis (XP_021935696.1)	28	38.03	37.13	43.75	43.78	42.44	50.22	45.1	47.76	51.78	44.54	44.35	44.14	43.91	46.57	48.12	46.95	50.25	54.38	49.55	51.83	52.25	53.72	55.91	54.42	54.01	55.76	76.09

## Sheet: XBP1
Table S5. Sequence identities of XBP1-U protein across different pests and mammals
Name		1	2	3	4	5	6	7	8	9	10	11	12	13	14	15	16	17	18	19	20	21	22	23	24	25	26	27	28
Tetranychus urticae (XP_015787797.1)	1		41.7	22.97	24.69	25.66	25.11	26.46	21.39	21.89	21.67	24.1	25.78	26.42	25.97	26.75	21.33	22.55	19.64	24.02	23.11	24.77	26.4	28.22	26.97	25.68	26.78	27.41	25.13
Panonychus citri (XP_053209614.1)	2	41.7		22.63	22.28	22.28	22.95	28.12	23.5	21.86	23.35	26.52	25.82	24.75	22.16	24.47	18.82	22.53	21.99	23.08	23.7	26.7	27.68	25	28.75	29.09	29.7	23.6	24.58
Myzus persicae (XP_022182200.1)	3	22.97	22.63		23.19	25.13	28.42	32.11	29.84	26.7	23.33	24.48	30.81	23.96	31.5	28.16	19.5	27.32	23.15	26.44	31.72	31.61	27	31.28	28.42	26.53	26.02	31.82	28.36
Oryctolagus cuniculus (XP_051682610.2)	4	24.69	22.28	23.19		64.37	56.93	28.44	25.34	28.05	21.43	26.69	25.11	26.25	24.58	23.18	25.43	23.83	24.46	22.45	26.7	27.66	29.18	29.9	28.19	25.79	25.26	29.95	29.6
Homo sapiens (NP_005071.2)	5	25.66	22.28	25.13	64.37		82.68	30.26	27.23	28.71	22.27	26.32	27.62	25.33	27.19	24.65	23.3	26.7	22.69	25	27.94	29.52	30.1	31.89	31.18	29.82	28.65	31.91	27.66
Mus musculus (NP_038870.2)	6	25.11	22.95	28.42	56.93	82.68		32.98	28.22	26.73	22.75	26.67	28.08	27.95	29.05	25.96	20.39	28.04	23.64	27.6	28.93	29.27	29.59	32.78	31.71	30.3	29.7	29.67	25.67
Halyomorpha halys (XP_014280736.1)	7	26.46	28.12	32.11	28.44	30.26	32.98		32.39	30.68	29.05	26.9	29.53	28.31	31.82	31.84	22.73	31.43	22.32	30.48	31.47	29.33	26.54	32.8	27.91	29.31	29.31	29.32	29.27
Frankliniella occidentalis (XP_026275704.1)	8	21.39	23.5	29.84	25.34	27.23	28.22	32.39		61.83	27.23	28.88	32.5	26.61	30.58	30.92	26.78	31.87	27.36	29.49	37.7	35.75	28.95	30.16	36.75	36.9	36.9	34.81	30.73
Thrips palmi (XP_034230433.1)	9	21.89	21.86	26.7	28.05	28.71	26.73	30.68	61.83		27.23	30.48	33	27.65	33.01	30.92	28.57	32.97	26.54	32.41	35.08	35.23	30.53	33.86	37.35	36.9	36.9	33.7	29.61
Diaphorina citri-XBP1-U (YCA84740.1)	10	21.67	23.35	23.33	21.43	22.27	22.75	29.05	27.23	27.23		27.75	32.74	25.84	31.65	29.82	22.36	29.17	22.18	27.73	30.81	27.47	24.24	30.84	33.33	30.77	31.32	32.35	24.79
Periplaneta americana (XP_069703008.1)	11	24.1	26.52	24.48	26.69	26.32	26.67	26.9	28.88	30.48	27.75		48.42	31.46	30.43	31.55	28.35	28.95	29.28	30.33	37.7	37.19	35.44	30.46	30.6	29.73	29.73	32.67	36.91
Cryptotermes secundus (XP_023707260.1)	12	25.78	25.82	30.81	25.11	27.62	28.08	29.53	32.5	33	32.74	48.42		28.87	35.74	33.48	28.57	34.24	29.55	31.67	36.32	39.83	34.62	32.38	36.21	32	32.57	33.84	30.39
Solenopsis invicta (XP_011171299.3)	13	26.42	24.75	23.96	26.25	25.33	27.95	28.31	26.61	27.65	25.84	31.46	28.87		42.09	37.77	26.42	25.96	31.96	29.34	27.9	27.54	35.61	29.18	33.84	30.69	30.69	31.92	33.98
Apis cerana (XP_016912355.1)	14	25.97	22.16	31.5	24.58	27.19	29.05	31.82	30.58	33.01	31.65	30.43	35.74	42.09		57.04	29.58	31.16	27.57	32.24	34.32	34.31	38.35	35.29	40	35.71	36.22	39.71	37.5
Aphidius gifuensis (XP_044015221.1)	15	26.75	24.47	28.16	23.18	24.65	25.96	31.84	30.92	30.92	29.82	31.55	33.48	37.77	57.04		25.11	31.63	25.1	31.62	34.67	33.33	32.69	33.18	39.18	36.04	37.06	39.42	35.1
Culex pipiens pallens (XP_052563063.1)	16	21.33	18.82	19.5	25.43	23.3	20.39	22.73	26.78	28.57	22.36	28.35	28.57	26.42	29.58	25.11		24.4	35.36	27.42	29.95	28.49	35.34	26.7	29.89	30.16	29.1	28.43	35.65
Bemisia tabaci (XP_018899669.2)	17	22.55	22.53	27.32	23.83	26.7	28.04	31.43	31.87	32.97	29.17	28.95	34.24	25.96	31.16	31.63	24.4		26.5	30.77	35.23	33.84	28.97	38.42	35.91	36.36	36.9	35.03	30.66
Bactrocera dorsalis (XP_011200042.2)	18	19.64	21.99	23.15	24.46	22.69	23.64	22.32	27.36	26.54	22.18	29.28	29.55	31.96	27.57	25.1	35.36	26.5		44.12	29.68	29.82	31.49	29.11	30	31.77	30.73	32.86	38.17
Drosophila melanogaster (NP_524722.2)	19	24.02	23.08	26.44	22.45	25	27.6	30.48	29.49	32.41	27.73	30.33	31.67	29.34	32.24	31.62	27.42	30.77	44.12		32.88	32.74	30.47	34.09	32.84	34.65	34.65	37.1	33.04
Schistocerca nitens (XP_049807751.1)	20	23.11	23.7	31.72	26.7	27.94	28.93	31.47	37.7	35.08	30.81	37.7	36.32	27.9	34.32	34.67	29.95	35.23	29.68	32.88		47.47	37	33.5	41.44	40.66	40.11	38.73	39.5
Anabrus simplex (XP_066997871.2)	21	24.77	26.7	31.61	27.66	29.52	29.27	29.33	35.75	35.23	27.47	37.19	39.83	27.54	34.31	33.33	28.49	33.84	29.82	32.74	47.47		33.81	34.26	38.8	38.38	38.38	37.32	33.18
Chrysoperla carnea (XP_044732227.1)	22	26.4	27.68	27	29.18	30.1	29.59	26.54	28.95	30.53	24.24	35.44	34.62	35.61	38.35	32.69	35.34	28.97	31.49	30.47	37	33.81		33.5	40.21	37.24	37.76	35.32	40.57
Macrosteles quadrilineatus (XP_054269937.1)	23	28.22	25	31.28	29.9	31.89	32.78	32.8	30.16	33.86	30.84	30.46	32.38	29.18	35.29	33.18	26.7	38.42	29.11	34.09	33.5	34.26	33.5		40.43	38.86	38.86	39.32	31.31
Bombyx mori (XP_004921618.1)	24	26.97	28.75	28.42	28.19	31.18	31.71	27.91	36.75	37.35	33.33	30.6	36.21	33.84	40	39.18	29.89	35.91	30	32.84	41.44	38.8	40.21	40.43		77.67	76.74	45.73	38.19
Helicoverpa armigera (XP_021185302.1)	25	25.68	29.09	26.53	25.79	29.82	30.3	29.31	36.9	36.9	30.77	29.73	32	30.69	35.71	36.04	30.16	36.36	31.77	34.65	40.66	38.38	37.24	38.86	77.67		93.67	41	37.81
Spodoptera frugiperda (XP_035436479.2)	26	26.78	29.7	26.02	25.26	28.65	29.7	29.31	36.9	36.9	31.32	29.73	32.57	30.69	36.22	37.06	29.1	36.9	30.73	34.65	40.11	38.38	37.76	38.86	76.74	93.67		43	37.81
Cylas formicarius (XP_060527960.1)	27	27.41	23.6	31.82	29.95	31.91	29.67	29.32	34.81	33.7	32.35	32.67	33.84	31.92	39.71	39.42	28.43	35.03	32.86	37.1	38.73	37.32	35.32	39.32	45.73	41	43		49.35
Tribolium castaneum (XP_973680.4)	28	25.13	24.58	28.36	29.6	27.66	25.67	29.27	30.73	29.61	24.79	36.91	30.39	33.98	37.5	35.1	35.65	30.66	38.17	33.04	39.5	33.18	40.57	31.31	38.19	37.81	37.81	49.35

## Sheet: dsRNA sequences
Table S6. dsRNA sequences used in this study
Name	Sequence
dsBiP	CCGUCCUAUGUGGCUUUCACCGCUGAUGGCACUCGUCUGAUUGGUGAUGCAGCUAAGAAUCAGCUGACUACCAAUCCUGAGAACACAGUGUACGAUGCUAAGCGUUUGAUUGGACGUGACUGGACAGAUGCCACUGUGCAGUCUGAUAUCAAGCACUUCUCAUUCAAUGUGAAGGAGAAGAACAGCAAGCCUCACAUUGAAGUGAACACGGGUACCAGUGAAGGCACUAAGAUCUUUGCUCCUGAAGAGAUCUCCGCCAUGGUAUUAGGUAAGAUGAAGGAGACGGCCGAGGCCUACUUGGGCAAGAAAGUCACCCAUGCUGUCGUCACCGUUCCCGCCUACUUCAACGAUGCCCAGCGUCAGGCCACUAAGGAUGCCGGAGUGAUUGCCGGACUCACC…
dsIRE1	GUCAAUCCAAAGACGAAGAAAUCUAUAACACCCCUGUUGCUGCCAGACCCUAAAGAUGGCUCUCUGUAUUUGUUUGCCGAUCAGCGGAACUCACUCAAGAAGUUGCCGUUUUCCAUUCAGCAACUGGUUGCAUCUUCACCAUGUAGAAGUACUGACGGCAUUAUGUAUACAGGAAGGAAAGUAGACUCGUGGUUCUUAUUGGACUACAUGACGGGGCAGAAACAGCCACUGGUGAGUUUCAACCAAUCAGACGAGGAUAGCACAUGUCCUAUAUCCGCCACUGGGAAUGUUGCAGAGAGACUGUUCUUAGGCAGAACUGAAUACGACCUUAUCAUGCAAGAUAUCAAGGACUCGAAAAGAUCUUGGAAUGUAACCUUCACUGAUUACGCCAGCAAACCC…
dsXBP1	ATTAAAATCGAAGAAGTCTCAGTAGACGACGAAGGAGAATATTCGGATAGTGTTTTTGAAGACAGTTCTTTCATGACAGAAGCCCAGCGGAGAATGATATTCACACAGATCTACATCCCAAAGGATGGTGGAATGCATAGCATTCTTGCATCATCGGGAGAGGTGAACCACAAGAACAGACCTGGGAGGAAGCAGAAGCTCGAGCATCTGACTTACGAGGAGAAGTTGATGAGAAAAAAGTTGAAG
